# Supplementary material for: Cytological Quantification of Nodal Mast Cells in Dogs Affected by Non-Neoplastic Condition and Mast Cell Tumor Using Different Sample Preparation Techniques: An Explorative Study
Source: Animals (Basel). 2023 Aug 15;13(16):2634. doi: 10.3390/ani13162634 (PMC10451199; doi:10.3390/ani13162634)
Supplement: Supplementary file 1 [file animals-13-02634-s001.zip]

Archive with 1 entries (1 files):
- animals-2525812-supplementary.pdf
